# Supplementary material for: Antioxidant and Anticancer Assessment and Phytochemical Investigation of Three Varieties of Date Fruits
Source: Metabolites. 2023 Jul 3;13(7):816. doi: 10.3390/metabo13070816 (PMC10386203; doi:10.3390/metabo13070816)
Supplement: Supplementary file 1 [file metabolites-13-00816-s001.zip]

Archive with 1 entries (1 files):
- metabolites-2445458-supplementary.pdf
